# Supplementary material for: Major Adverse Cardiovascular Events in Coronary Type 2 Diabetic Patients: Identification of Associated Factors Using Electronic Health Records and Natural Language Processing
Source: J Clin Med. 2022 Oct 11;11(20):6004. doi: 10.3390/jcm11206004 (PMC9605132; doi:10.3390/jcm11206004)
Supplement: Supplementary file 1 [file jcm-11-06004-s001.zip]

Archive with 1 entries (1 files):
- jcm-1932868-supplementary.pdf
